# Supplementary material for: Synapsin II Directly Suppresses Epileptic Seizures In Vivo
Source: Brain Sci. 2022 Feb 28;12(3):325. doi: 10.3390/brainsci12030325 (PMC8946686; doi:10.3390/brainsci12030325)
Supplement: Supplementary file 1 [file brainsci-12-00325-s001.zip]

Archive with 3 entries (3 files):
- S1-Syn2KO.mp4
- S2-WT.mp4
- S3-injected.mp4
